# Supplementary material for: Inventory and Evolution of Mitochondrion-localized Family A DNA Polymerases in Euglenozoa
Source: Pathogens. 2020 Apr 1;9(4):257. doi: 10.3390/pathogens9040257 (PMC7238167; doi:10.3390/pathogens9040257)
Supplement: Supplementary file 1 [file pathogens-09-00257-s001.zip]

Archive with 5 entries (5 files):
- Harada_supmat2/Figure_S1.pdf
- Harada_supmat2/Harada_FamADNApol_ali.nxs
- Harada_supmat2/Harada_FamADNApol_ali2.nxs
- Harada_supmat2/Harada_POP_ali.nxs
- Harada_supmat2/Table_S1.xlsx
