# Supplementary material for: Inventory and Evolution of Mitochondrion-localized Family A DNA Polymerases in Euglenozoa
Source: Pathogens. 2020 Apr 1;9(4):257. doi: 10.3390/pathogens9040257 (PMC7238167; doi:10.3390/pathogens9040257)
Supplement: Supplementary file 1 [file pathogens-09-00257-s001.zip › Harada_supmat2/Table_S1.xlsx]

## Sheet: シート1
		accession	N terminal end	length	PF01612(start)	PF01612(end)	PF00929(start)	PF00929(end)	PF00476(start)	PF00476(end)
Trypanosoma brucei	PolIA	AAM81962.1	full	958					476	942
Trypanosoma grayi	PolIA	XP_009311621.1	full	904					460	888
Leishmania major	PolIA	XP_001686222.1	full	931					406	918
Bodo saltans	PolIA	ERP001594	partial	885					364	875
Trypanoplasma borreli	PolIA	SRR10580962	partial	971					524	956
Azumiobodo hoyamushi	PolIA	SRR10586159	full	899					460	897
Diplonema ambulator	PolIA	SRR5998378	partial	587					354	587
Rhynchopus euleeides	PolIA	SRR5998382	partial	672					244	664
Flectonema neradi	PolIA	SRR5998375	full	747					347	732
Hemistasia phaeocysticola	PolIA	LC516829	partial	162					1	162
Euglena gracilis	PolIA	ERR974915	full	1152					738	1129
Euglena longa	PolIA	DRR036722	partial	669					263	654
Eutreptiella gymnastica	PolIA	SRR1294408	partial	214					1	204
Rapaza viridis	PolIA	LC516827	partial	1368					943	1329
Peranema sp.	PolIA	LC516826	full	918					516	904
Rhabdomonas costata	PolIA	LC516833	partial	260					5	173
Trypanosoma brucei	PolIB	AAM81963.1	full	1404			764	946	991	1361
Trypanosoma grayi	PolIB	XP_009312585.1	full	1199			560	742	798	1157
Leishmania major	PolIB	XP_001681752.1	full	1429			765	949	1003	1364
Bodo saltans	PolIB	ERP001594	partial	1465			853	1036	1057	1464
Trypanoplasma borreli	PolIB	SRR10580962	full	2971			2041	2125	2376	2757
Azumiobodo hoyamushi	PolIB	SRR10586159	full	1581			926	1118	1195	1561
Trypanosoma brucei	PolIC	AAM81964.1	full	1649					1285	1646
Trypanosoma grayi	PolIC	KEG10347.1	full	1626					1259	1623
Leishmania major	PolIC	XP_001687691.1	full	1548					1191	1545
Bodo saltans	PolIC	ERP001594	full	1976					1535	1973
Trypanosoma brucei	PolID	AAM81965.1	full	1629	596	712			1202	1619
Trypanosoma grayi	PolID	XP_009309099.1	full	1625					1198	1615
Leishmania major	PolID	XP_001681907.1	full	1577					1146	1567
Bodo saltans	PolID	ERP001594	full	1722					1311	1712
Trypanoplasma borreli	PolID	SRR10580962	full	1768					1343	1739
Azumiobodo hoyamushi	PolID	SRR10586159	full	1900					1498	1893
Perkinsela sp.	PolID1	LFNC01000001.1	full	1022					556	1012
Perkinsela sp.	PolID2	LFNC01000508.1	full	1570					1142	1556
Perkinsela sp.	PolI-Perk1	LFNC01000084.1	full	1357					964	1348
Perkinsela sp.	PolI-Perk2	LFNC01000104.1	full	744					356	728
Diplonema ambulator	PolI-dipl	SRR5998378	partial	670	113	300			341	669
Rhynchopus euleeides	PolI-dipl	SRR5998382	full	825	208	318			374	820
Flectonema neradi	PolI-dipl	SRR5998375	full	815	121	306			359	813
Hemistasia phaeocysticola	PolI-dipl	LC516830	full	840					365	819
Euglena gracilis	POP_e1	SRR3195326	full	978	133	354			562	977
Euglena longa	POP_e1	DRR036722	full	840	30	251			427	839
Eutreptiella gymnastica	POP_e1	SRR1294408	partial	449					38	449
Rapaza viridis	POP_e1	LC516828	full	1088	85	302			677	1086
Rhabdomonas costata	POP_Rhabd1	LC516831	full	794					422	792
Rhabdomonas costata	POP_Rhabd2	LC516832	full	871					459	869
Euglena gracilis	POP_e2	SRR3195326	full	1268	464	680			928	1266
Euglena longa	POP_e2	DRR036722	partial	370					30	368
Eutreptiella gymnastica	POP_e2	SRR1294408	partial	568					231	566
